# Supplementary material for: PagKNAT5a promotes plant growth by enhancing xylem cell elongation and secondary wall formation in poplar
Source: Hortic Res. 2025 May 7;12(8):uhaf125. doi: 10.1093/hr/uhaf125 (PMC12261911; doi:10.1093/hr/uhaf125)
Supplement: Web_Material_uhaf125 [file web_material_uhaf125.zip]

Archive with 3 entries (3 files):
- Supplemental Figures.pdf
- Supplemental Table 1.xlsx
- Supplemental Table 2.xlsx
