# Supplementary material for: PagKNAT5a promotes plant growth by enhancing xylem cell elongation and secondary wall formation in poplar
Source: Hortic Res. 2025 May 7;12(8):uhaf125. doi: 10.1093/hr/uhaf125 (PMC12261911; doi:10.1093/hr/uhaf125)
Supplement: Web_Material_uhaf125 [file web_material_uhaf125.zip › Supplemental Table 1.xlsx]

## Sheet: Supplemental Table 4
Supplemental Table 4. Core-DEGs detected between two overexpression lines
GeneID	WT_1	WT_2	WT_3	OE9_1	OE9_2	OE9_3	OE11_1	OE11_2	OE11_3	AtGeneID	AtGeneName	AtGeneAnno
Potri.001G017500	97.514	92.723	122.891	158.216	179.483	174.544	171.029	137.825	193.367	AT3G20820	_	Leucine-rich repeat (LRR) family protein
Potri.001G084400	12.459	10.504	9.457	5.249	5.866	6.629	6.172	7.44	6.559	AT4G24120	ATYSL1,YSL1	YELLOW STRIPE like 1
Potri.001G093100	7.004	3.156	2.771	13.532	11.485	14.48	24.964	16.45	16.355	_	_	_
Potri.001G141300	52.228	46.899	63.075	70.365	101.508	82.989	103.762	76.966	80.312	AT2G35410	_	RNA-binding (RRM/RBD/RNP motifs) family protein
Potri.001G210000	49.387	49.43	73.349	67.681	122.825	117.895	145.036	104.714	128.303	AT1G15820	CP24,LHCB6	light harvesting complex photosystem II subunit 6
Potri.001G220800	50.886	66.941	51.173	80.869	87.208	86.184	111.232	80.422	88.094	AT5G21170	AKINBETA1	5-AMP-activated protein kinase beta-2 subunit protein
Potri.001G254100	56.405	67.995	93.795	100.072	120.289	118.735	142.095	113.374	131.724	AT1G74670	_	Gibberellin-regulated family protein
Potri.001G331500	15.561	15.067	14.664	8.789	7.569	8.769	6.985	9.073	9.248	AT3G27150	_	Galactose oxidase/kelch repeat superfamily protein
Potri.001G412200	2.806	3.679	3.137	6.521	4	9.246	5.693	5.73	6.826	AT4G27290	_	S-locus lectin protein kinase family protein
Potri.001G453000	9.339	10.345	8.5	2.908	1.734	3.597	2.297	3.885	3.527	AT3G30340	_	nodulin MtN21 /EamA-like transporter family protein
Potri.002G014700	14.804	27.989	20.408	37.057	43.675	45.633	60.147	35.38	43.56	AT4G35750	_	SEC14 cytosolic factor family protein / phosphoglyceride transfer family protein
Potri.002G032200	49.082	55.016	52.599	26.015	22.281	25.812	22.884	23.539	25.747	AT1G27620	_	HXXXD-type acyl-transferase family protein
Potri.002G056300	30.929	35.936	42.604	53.456	75.846	57.165	73.918	68.77	63.898	AT1G03600	PSB27	photosystem II family protein
Potri.002G088600	5.902	13.21	11.562	24.152	22.523	17.706	31.338	28.309	21.272	AT1G77760	GNR1,NIA1,NR1	nitrate reductase 1
Potri.002G129700	16.663	18.549	13.866	5.648	6.319	7.226	4.672	8.173	10.661	AT5G25900	ATKO1,CYP701A3,GA3	GA requiring 3
Potri.002G141100	113.432	119.953	115.316	76.655	70.241	67.093	71.051	75.256	66.353	AT5G22060	ATJ2,J2	DNAJ homologue 2
Potri.002G178000	14.224	14.532	17.44	9.143	8.695	9.171	9.671	7.815	10.233	AT1G01120	KCS1	3-ketoacyl-CoA synthase 1
Potri.002G191000	29.889	29.492	27.041	38.16	39.554	49.873	42.085	40.526	47.761	AT3G62270	_	HCO3- transporter family
Potri.002G199800	22.96	26.378	33.327	37.56	51.993	45.751	48.552	40.105	37.805	AT4G16141	_	GATA type zinc finger transcription factor family protein
Potri.003G015200	16.553	18.583	25.486	32.143	44.724	41.109	53.475	36.161	36.478	AT1G60950	ATFD2,FED A	2Fe-2S ferredoxin-like superfamily protein
Potri.003G047700	23.126	20.462	28.889	39.123	36.797	52.52	36.839	41.468	40.725	AT5G56600	PFN3,PRF3	profilin 3
Potri.003G129100	5.665	4.909	7.542	15.532	11.017	8.58	11.649	10.741	10.921	AT1G63710	CYP86A7	cytochrome P450, family 86, subfamily A, polypeptide 7
Potri.003G147600	4.632	5.654	6.439	12.611	20.156	7.93	21.019	12.437	8.831	AT1G02800	ATCEL2,CEL2	cellulase 2
Potri.003G185000	4.705	6.818	5.874	11.022	10.751	9.492	15.644	10.534	10.609	AT2G24100	_	_
Potri.003G211300	2.328	4.627	3.859	6.636	7.367	8.357	8.946	9.945	5.79	AT5G60900	RLK1	receptor-like protein kinase 1
Potri.004G012100	21.51	32.888	33.716	53.269	51.232	36.323	70.776	57.389	55.998	AT4G21990	APR3,ATAPR3,PRH-26,PRH26	APS reductase 3
Potri.004G015700	65.297	81.17	71.069	103.507	84.44	130.021	104.512	98.616	117.808	AT1G11700	_	Protein of unknown function, DUF584
Potri.004G019800	144.516	116.008	132.61	104.927	71.51	81.518	53.149	57.845	71.173	AT4G21760	BGLU47	beta-glucosidase 47
Potri.004G020000	10.727	13.848	12.438	34.931	52.883	61.358	137.802	155.413	129.087	AT1G70880	_	Polyketide cyclase/dehydrase and lipid transport superfamily protein
Potri.004G037800	28.43	31.947	24.397	13.655	5.827	9.57	7.082	7.499	9.245	AT1G11080	scpl31	serine carboxypeptidase-like 31
Potri.004G079700	2.619	3.609	2.526	5.496	5.033	5.608	5.946	5.468	4.419	AT5G24010	_	Protein kinase superfamily protein
Potri.004G111100	19.872	14.621	24.472	7.681	10.951	8.12	6.045	11.578	8.968	AT3G30530	ATBZIP42,bZIP42	basic leucine-zipper 42
Potri.004G132200	5.226	5.309	3.101	2.33	1.895	2.137	2.285	2.937	1.957	AT4G18290	KAT2	potassium channel in Arabidopsis thaliana 2
Potri.004G139700	8.472	10.664	11.685	15.038	22.619	16.57	17.878	18.811	20.95	AT5G08640	ATFLS1,FLS,FLS1	flavonol synthase 1
Potri.004G147300	42.318	42.368	61.121	69.824	94.402	86.805	101.887	67.287	90.799	AT2G26500	_	cytochrome b6f complex subunit (petM), putative
Potri.004G200100	11.111	16.526	21.141	32.043	23.926	33.92	34.73	28.627	35.563	AT3G26770	_	NAD(P)-binding Rossmann-fold superfamily protein
Potri.004G233900	21.074	25.417	16.58	48.927	30.91	35.552	36.63	35.095	32.391	AT5G45280	_	Pectinacetylesterase family protein
Potri.005G001600	57.324	51.798	55.629	39.41	37.668	31.34	32.101	35.628	41.637	AT1G09540	ATMYB61,MYB61	myb domain protein 61
Potri.005G013000	8.833	10.755	13.49	5.922	4.354	6.384	3.558	4.766	6.113	AT1G18610	_	Galactose oxidase/kelch repeat superfamily protein
Potri.005G024200	17.071	23.473	21.203	26.599	35.819	53.76	55.543	39.341	51.837	AT5G27830	_	_
Potri.005G060700	12.869	12.099	10.983	17.087	19.512	23.081	18.699	18.861	18.524	AT5G48920	TED7	tracheary element differentiation-related 7
Potri.005G076600	20.812	19.193	16.684	8.693	9.802	13.485	8.769	9.574	11.333	AT5G65170	_	VQ motif-containing protein
Potri.005G113100	1.073	0.836	0.884	3.483	2.84	3.344	4.475	2.488	2.825	AT2G17880	_	Chaperone DnaJ-domain superfamily protein
Potri.005G134600	53.096	35.838	39.515	73.397	68.541	64.566	82.345	74.665	79.952	AT4G37180	_	Homeodomain-like superfamily protein
Potri.005G135300	0.265	1.928	0.393	3.838	5.7	6.779	13.485	3.801	9.39	AT1G49570	_	Peroxidase superfamily protein
Potri.005G170400	14.891	13.788	14.222	27.62	29.058	27.41	29.6	31.14	30.757	AT1G36320	_	_
Potri.005G200400	8.827	8.354	5.002	1.09	0.407	0.683	0.168	0.604	0.763	AT5G09970	CYP78A7	cytochrome P450, family 78, subfamily A, polypeptide 7
Potri.005G213500	111.986	73.83	72.83	47.893	46.814	48.222	44.43	42.668	43.881	AT3G51895	AST12,SULTR3;1	sulfate transporter 3;1
Potri.006G065500	1007.43	903.788	1155.14	1371.24	1767.01	1498.06	1736.49	1131.44	1440.09	AT2G10940	_	Bifunctional inhibitor/lipid-transfer protein/seed storage 2S albumin superfamily protein
Potri.006G099500	495.977	534.714	722.642	706.51	1116.57	978.483	1337.38	950.041	1070.97	AT3G08940	LHCB4.2	light harvesting complex photosystem II
Potri.006G106800	6.208	7.262	5.563	11.501	9.609	11.394	13.443	12.205	10.44	AT3G08860	PYD4	PYRIMIDINE 4
Potri.006G128900	3.679	3.169	2.91	9.767	9.048	8.38	14.092	11.336	7.273	AT1G30760	_	FAD-binding Berberine family protein
Potri.006G166800	41.641	34.736	26.36	23.434	12.544	15.316	13.882	24.181	17.102	AT5G45670	_	GDSL-like Lipase/Acylhydrolase superfamily protein
Potri.006G173600	46.392	65.455	60.704	83.487	98.509	81.756	120.274	82.378	85.757	AT5G57660	ATCOL5,COL5	CONSTANS-like 5
Potri.006G190000	36.653	53.192	51.494	502.487	535.993	507.058	704.868	574.463	590.558	AT5G25220	KNAT3	KNOTTED1-like homeobox gene 3
Potri.006G198800	26.786	23.7	23.005	8.805	12.521	8.905	9.77	11.65	5.821	AT5G06570	_	alpha/beta-Hydrolases superfamily protein
Potri.006G222200	132.328	144.045	139.688	92.116	69.711	83.794	60.457	76.953	87.641	AT5G19530	ACL5	S-adenosyl-L-methionine-dependent methyltransferases superfamily protein
Potri.006G250100	265.744	270.053	366.211	540.321	451.654	491.781	496.371	362.329	491.453	AT5G11420	_	Protein of unknown function, DUF642
Potri.006G258600	3.108	3.694	2.898	5.236	7.736	7.256	7.687	7.57	7.359	AT5G11090	_	serine-rich protein-related
Potri.006G275600	24.113	22.673	24.989	40.793	44.829	41.524	40.233	46.027	30.174	AT4G31390	_	Protein kinase superfamily protein
Potri.007G007900	11.682	12.148	11.141	5.316	3.207	5.75	5.576	4.446	4.01	AT3G49690	ATMYB84,MYB84,RAX3	myb domain protein 84
Potri.007G010200	6.514	6.694	7.73	10.568	14.294	15.465	17.104	13.132	12.504	AT5G65380	_	MATE efflux family protein
Potri.007G020900	11.339	6.282	3.952	2.508	1.715	2.745	2.682	2.345	3.494	AT3G50930	BCS1	cytochrome BC1 synthesis
Potri.007G111200	0.511	0.199	0.379	0.829	2.681	1.885	3.141	2.054	2.617	AT5G60900	RLK1	receptor-like protein kinase 1
Potri.008G050700	3.246	3.193	2.776	5.26	5.124	9.326	11.241	9.386	11.241	AT4G01470	ATTIP1.3,GAMMA-TIP3,TIP1;3	tonoplast intrinsic protein 1;3
Potri.008G067300	55.874	64.618	72.815	86.881	117.732	98.568	143.683	100.044	119.442	AT2G40100	LHCB4.3	light harvesting complex photosystem II
Potri.008G096500	25.774	39.048	28.786	56.544	64.745	49.287	84.911	74.798	57.45	AT1G13740	AFP2	ABI five binding protein 2
Potri.008G131100	8.953	7.6	8.492	20.083	15.354	17.626	22.792	15.416	17.013	AT1G70890	MLP43	MLP-like protein 43
Potri.008G176000	8.247	10.022	14.543	21.645	27.187	22.105	40.303	23.682	23.088	AT1G67480	_	Galactose oxidase/kelch repeat superfamily protein
Potri.008G192100	16.591	15.82	21.299	23.711	29.578	26.994	28.742	28.809	21.768	AT1G27210	_	ARM repeat superfamily protein
Potri.008G197400	12.147	11.275	10.36	6.069	6.934	7.985	6.434	7.694	8.253	AT5G18860	_	inosine-uridine preferring nucleoside hydrolase family protein
Potri.009G108600	38.814	36.845	35.977	27.299	25.502	22.632	22.838	25.998	24.031	AT4G31940	CYP82C4	cytochrome P450, family 82, subfamily C, polypeptide 4
Potri.009G109700	14.221	19.894	15.278	1.84	4.613	3.324	7.379	4.005	6.118	AT5G42650	AOS,CYP74A,DDE2	allene oxide synthase
Potri.009G113600	37.897	37.787	45.347	58.444	56.491	52.487	59.933	65.288	57.181	AT3G18830	ATPLT5,ATPMT5,PMT5	polyol/monosaccharide transporter 5
Potri.009G119000	49.638	49.082	61.581	28.676	24.527	27.595	33.284	20.818	32.561	AT4G34560	_	_
Potri.009G119700	134.212	110.813	109.194	81.832	67.247	84.921	65.335	78.997	93.278	AT1G75390	AtbZIP44,bZIP44	basic leucine-zipper 44
Potri.009G143400	1.426	2.33	1.531	3.623	3.8	3.69	3.146	3.615	2.506	AT4G38380	_	MATE efflux family protein
Potri.010G050300	23.226	16.292	23.513	12.84	13.239	9.605	13.645	11.237	13.384	AT3G01680	_	_
Potri.010G055400	26.952	22.931	24.812	31.927	46.202	39.267	32.352	39.642	43.956	AT3G04120	GAPC,GAPC-1,GAPC1	glyceraldehyde-3-phosphate dehydrogenase C subunit 1
Potri.011G031300	79.648	87.979	108.345	117.148	157.677	142.17	171.822	126.322	150.429	AT4G05180	PSBQ,PSBQ-2,PSII-Q	photosystem II subunit Q-2
Potri.011G044100	20.057	22.199	14.302	11.784	9.351	11.44	10.446	11.082	9.633	AT5G54310	AGD5,NEV	ARF-GAP domain 5
Potri.011G046600	20.236	22.567	17.898	6.094	5.317	5.653	4.335	4.719	6.123	AT1G11080	scpl31	serine carboxypeptidase-like 31
Potri.011G123300	18.699	22.821	11.874	33.338	47.201	33.23	75.831	38.009	36.488	AT4G27410	ANAC072,RD26	NAC (No Apical Meristem) domain transcriptional regulator superfamily protein
Potri.011G165000	4.708	7.602	12.498	17.581	26.411	18.174	23.657	17.244	11.114	AT4G26530	_	Aldolase superfamily protein
Potri.012G021700	13.389	13.923	14.896	22.653	26.818	32.501	25.047	25.013	33.273	AT5G24510	_	60S acidic ribosomal protein family
Potri.012G037400	1.417	1.197	2.277	4.425	4.357	5.406	5.787	11.325	8.777	AT1G73220	1-Oct,AtOCT1	organic cation/carnitine transporter1
Potri.012G069100	137.181	133.692	124.126	106.135	80.015	80.51	71.901	91.251	87.381	AT1G18800	NRP2	NAP1-related protein 2
Potri.012G090400	231.773	187.89	234.965	151.74	120.106	127.077	131.789	144.158	125.572	AT3G01680	_	_
Potri.012G100700	5.617	5.553	8.024	2.287	2.416	2.321	2.001	2.172	4.206	AT5G50570	_	Squamosa promoter-binding protein-like (SBP domain) transcription factor family protein
Potri.012G111600	51.989	46.65	51.076	32.244	32.167	32.965	27.34	31.125	39.575	AT5G51060	ATRBOHC,RBOHC,RHD2	NADPH/respiratory burst oxidase protein D
Potri.013G001000	22.799	21.696	21.385	12.289	12.178	13.806	13.015	9.676	12.571	AT1G09540	ATMYB61,MYB61	myb domain protein 61
Potri.013G008200	49.312	58.789	62.404	28.28	26.513	31.543	19.056	29.244	26.252	AT1G74150	_	Galactose oxidase/kelch repeat superfamily protein
Potri.013G120800	52.846	43.001	48.926	30.835	24.198	19.308	23.747	38.035	29.243	AT4G35160	_	O-methyltransferase family protein
Potri.014G020100	6.029	5.224	15.402	41.165	33.98	31.898	21.103	27.968	44.205	AT5G59845	GASA10	Gibberellin-regulated family protein
Potri.014G029100	12.759	18.917	16.199	6.663	5.399	6.158	4.401	4.511	6.821	AT3G19270	CYP707A4	cytochrome P450, family 707, subfamily A, polypeptide 4
Potri.014G036200	1.402	1.535	0.657	3.54	4.008	3.705	3.257	4.109	3.278	AT1G27040	_	Major facilitator superfamily protein
Potri.014G111800	3.462	12.516	7.174	13.016	23.148	24.832	23.645	14.772	27.184	AT4G01700	_	Chitinase family protein
Potri.014G116000	51.969	53.574	46.019	70.72	73.96	84.201	79.144	74.447	82.7	AT3G62270	_	HCO3- transporter family
Potri.014G126000	25.41	33.444	22.337	82.124	61.453	69.725	86.511	64.227	79.855	AT5G64260	EXL2	EXORDIUM like 2
Potri.014G129000	22.649	22.68	22.767	13.319	12.226	17.341	14.316	15.972	14.492	AT3G62860	_	alpha/beta-Hydrolases superfamily protein
Potri.014G146800	10.34	8.403	7.82	14.848	16.118	13.943	20.868	14.286	19.078	AT2G01420	ATPIN4;PIN4	Auxin efflux carrier family protein
Potri.014G160100	5.442	6.79	4.305	11.202	8.253	10.285	12.098	13.822	9.669	AT2G04570	_	GDSL-like Lipase/Acylhydrolase superfamily protein
Potri.015G031400	16.229	20.381	20.741	29.315	40.172	33.672	31.039	25.193	33.807	AT3G17790	ATACP5,ATPAP17,PAP17	purple acid phosphatase 17
Potri.015G087700	106.376	116.824	82.293	189.183	220.589	176.196	345.808	199.479	195.678	AT5G63160	BT1	BTB and TAZ domain protein 1
Potri.015G101500	8.673	5.411	4.656	0.248	0.635	0.976	1.787	2.156	1.588	AT5G50790	_	Nodulin MtN3 family protein
Potri.015G109800	8.732	9.13	9.485	13.113	13.008	15.736	14.092	11.124	13.656	AT5G51060	ATRBOHC,RBOHC,RHD2	NADPH/respiratory burst oxidase protein D
Potri.015G120200	330.11	340.684	262.495	134.434	107.08	127.725	115.299	146.488	127.189	AT1G10155	ATPP2-A10,PP2-A10	phloem protein 2-A10
Potri.016G009500	9.184	7.865	6.723	5.488	3.922	4.565	5.081	5.365	4.384	AT3G63380	_	ATPase E1-E2 type family protein / haloacid dehalogenase-like hydrolase family protein
Potri.016G041600	52.137	81.492	78.468	94.429	115.376	134.564	147.383	107.426	159.784	AT2G41430	CID1,ERD15,LSR1	dehydration-induced protein (ERD15)
Potri.016G052500	34.916	17.401	16.818	10.304	9.27	10.151	8.213	13.298	8.114	AT4G15550	IAGLU	indole-3-acetate beta-D-glucosyltransferase
Potri.016G113100	21.799	27.737	23.925	45.958	42.41	31.928	41.585	41.316	33.915	AT2G38110	ATGPAT6,GPAT6	glycerol-3-phosphate acyltransferase 6
Potri.018G002900	35.559	50.655	58.978	85.992	98.244	74.838	159.294	90.37	105.321	AT4G31290	_	ChaC-like family protein
Potri.018G094900	4.854	4.117	2.147	10.594	13.351	12.951	17.884	9.555	14.294	AT4G25810	XTH23,XTR6	xyloglucan endotransglycosylase 6
Potri.018G097600	24.092	27.015	27.01	49.147	46.819	51.039	45.646	47.997	55.531	AT4G30360	ATCNGC17,CNGC17	cyclic nucleotide-gated channel 17
Potri.019G010200	13.574	12.742	12.336	6.819	7.219	8.451	8.655	8.361	8.462	AT1G76890	AT-GT2,GT2	Duplicated homeodomain-like superfamily protein
Potri.019G014900	9.119	8.805	8.282	3.533	4.768	4.214	5.527	3.966	3.736	AT4G37060	AtPLAIVB,PLA IVB,PLP5	PATATIN-like protein 5
Potri.019G024400	54.582	59.235	68.112	80.525	88.686	92.223	96.51	83.218	93.935	AT3G04290	ATLTL1,LTL1	Li-tolerant lipase 1
Potri.019G024600	2.02	1.751	2.109	5.607	7.591	5.192	5.524	4.491	8.341	AT5G33370	_	GDSL-like Lipase/Acylhydrolase superfamily protein
Potri.019G057500	12.985	16.103	18.358	23.164	32.134	30.678	46.606	26.857	42.892	AT2G40610	ATEXP8,ATEXPA8,ATHEXP ALPHA 1.11,EXP8,EXPA8	expansin A8
Potri.019G119500	20.855	18.506	16.361	14.678	10.326	10.709	11.103	13.954	11.178	AT4G03260	_	Outer arm dynein light chain 1 protein
Potri.T015100	17.128	14.942	15.688	8.386	8.6	8.148	7.414	6.7	6.678	AT5G08450	_	_
Potri.T044400	7.878	6.07	6.946	3.414	3.21	2.897	3.141	4.046	2.96	AT5G08450	_	_
Potri.T059200	40.336	36.419	35.079	46.737	56.598	59.008	59.249	52.011	49.098	AT5G17330	GAD,GAD1	glutamate decarboxylase
Potri.T081600	7.691	11.183	10.366	15.439	17.787	19.364	25.876	17.821	17.153	AT2G24100	_	_
Potri.T104400	108.438	207.848	182.176	266.341	287.575	226.914	388.435	341.497	334.926	AT4G21990	APR3,ATAPR3,PRH-26,PRH26	APS reductase 3
Potri.T132100	4.188	3.896	5.886	11.233	10.165	10.415	12.345	13.996	13.934	AT2G31940	_	_
