# Supplementary material for: PagKNAT5a promotes plant growth by enhancing xylem cell elongation and secondary wall formation in poplar
Source: Hortic Res. 2025 May 7;12(8):uhaf125. doi: 10.1093/hr/uhaf125 (PMC12261911; doi:10.1093/hr/uhaf125)
Supplement: Web_Material_uhaf125 [file web_material_uhaf125.zip › Supplemental Table 2.xlsx]

## Sheet: Supplemental Table 5
Supplemental Table 5. List of primers used in this paper.
Primer name	Gene ID	Forward primer 5’→3’	Reverse primer 5’→3’	Notes
PagKNAT5a-pMDC32	Potri.006G190000	ggagaggacctcgactctagATGGCTTTTCAAGACCACCA	cgatcggggaaattcgagctTCACTTCTTTCGTTTGCTCT	Cloning
PagKNAT5a-pMDC164	Potri.006G190000	agtgccaagctctagttaatATGACATGACATTTATGCTGGA	cccggggatcgatcctctagTAGAAGTGGGTTTTCATTTC	Cloning
PagKNAT5a-pMDC43	Potri.006G190000	atgaactatacaaaggcgcgccaATGGCTTTTCAAGACCACCA	ccgctctagaactagttaatTCACTTCTTTCGTTTGCTCT	Cloning
PagKNAT5a-pGBK7	Potri.006G190000	tggccatggaggccgaattcATGGCTTTTCAAGACCACCA	cgacggatccccgggaattcTCACTTCTTTCGTTTGCTCT	Cloning
PagKNAT5a-SPYNE(R)	Potri.006G190000	ccgtcgacctcgagggtaccATGGCTTTTCAAGACCACCA	tcctacccgggagcggtaccTCACTTCTTTCGTTTGCTCT	Cloning
MYB46-SPYCE(M)	Potri.001G258700	ctgtcgacctcgagggtaccATGAGGAAGCCAGAGGCCTCTG	tacatcccgggagcggtaccACTTTGGAAATCAAGAGAAGGAC	Cloning
PagKNAT5a-cLUC	Potri.006G190000	tacgcgtcccggggcggtaccATGGCTTTTCAAGACCACCA	atttgttggatcccgggtaccTCACTTCTTTCGTTTGCTCT	Cloning
MYB46-nLUC	Potri.001G258700	acgggggacgagctcggtaccATGAGGAAGCCAGAGGCCTCT	atttgttggatcccgggtaccACTTTGGAAATCAAGAGAAG	Cloning
MYB46-pGEX4T-1	Potri.001G258700	ccgcgtggatccccggaattcATGAGGAAGCCAGAGGCCTCT	gtcacgatgcggccgctcgagACTTTGGAAATCAAGAGAAG	Cloning
MYB46-pGADT7-Rec2	Potri.001G258700	cagagtggccattatggcccATGAGGAAGCCAGAGGCC	cggccgacatgttttttcccTCAACTTTGGAAATCAAGAGAA	Cloning
3×SMRE1-pHIS2		actcactatagggcgaattcACCAAATACCAAATACCAAAT	gattcgcgaacgcgtgagctcATTTGGTATTTGGTATTTGGT	Cloning
3×SMRE2-pHIS2		actcactatagggcgaattcACCAACTACCAACTACCAACT	gattcgcgaacgcgtgagctcAGTTGGTAGTTGGTAGTTGGT	Cloning
3×SMRE3-pHIS2		actcactatagggcgaattcACCAAACACCAAACACCAAAC	gattcgcgaacgcgtgagctcGTTTGGTGTTTGGTGTTTGGT	Cloning
3×SMRE4-pHIS2		actcactatagggcgaattcACCAACCACCAACCACCAACC	gattcgcgaacgcgtgagctcGGTTGGTGGTTGGTGGTTGGT	Cloning
3×SMRE5-pHIS2		actcactatagggcgaattcACCTAATACCTAATACCTAAT	gattcgcgaacgcgtgagctcATTAGGTATTAGGTATTAGGT	Cloning
3×SMRE6-pHIS2		actcactatagggcgaattcACCTACTACCTACTACCTACT	gattcgcgaacgcgtgagctcAGTAGGTAGTAGGTAGTAGGT	Cloning
3×SMRE7-pHIS2		actcactatagggcgaattcACCTAACACCTAACACCTAAC	gattcgcgaacgcgtgagctcGTTAGGTGTTAGGTGTTAGGT	Cloning
3×SMRE8-pHIS2		actcactatagggcgaattcACCTACCACCTACCACCTACC	gattcgcgaacgcgtgagctcGGTAGGTGGTAGGTGGTAGG	Cloning
3×SMRE1-LUC		gtcgacggtatcgataagcttACCAAATACCAAATACCAAAT	cgctctagaactagtggatccATTTGGTATTTGGTATTTGGT	Cloning
3×SMRE2-LUC		gtcgacggtatcgataagcttACCAACTACCAACTACCAACT	cgctctagaactagtggatccAGTTGGTAGTTGGTAGTTGGT	Cloning
3×SMRE3-LUC		gtcgacggtatcgataagcttACCAAACACCAAACACCAAAC	cgctctagaactagtggatccGTTTGGTGTTTGGTGTTTGGT	Cloning
3×SMRE4-LUC		gtcgacggtatcgataagcttACCAACCACCAACCACCAACC	cgctctagaactagtggatccGGTAGGTGGTAGGTGGTAGGT	Cloning
3×SMRE5-LUC		gtcgacggtatcgataagcttACCTAATACCTAATACCTAAT	cgctctagaactagtggatccATTAGGTATTAGGTATTAGGT	Cloning
3×SMRE6-LUC		gtcgacggtatcgataagcttACCTACTACCTACTACCTACT	cgctctagaactagtggatccAGTAGGTAGTAGGTAGTAGGT	Cloning
3×SMRE7-LUC		gtcgacggtatcgataagcttACCTAACACCTAACACCTAAC	cgctctagaactagtggatccGTTAGGTGTTAGGTGTTAGGT	Cloning
3×SMRE8-LUC		gtcgacggtatcgataagcttACCTACCACCTACCACCTACC	cgctctagaactagtggatccGGTAGGTGGTAGGTGGTAGGT	Cloning
PagKNAT5a-RT	Potri.006G190000	CGACGACGTTTTAACCCAAA	GCGTGGCAATCCTTAAACAA	Realtime
CCR-RT	Potri.006G178700	ATGGATATTGAAGAGCTACC	ACATCGACTTCAAATACCAC	Realtime
CAD9-RT	Potri.002G018300	ACACTTTCAAAAGAAGGGAG	GCACCACATACCTGTGATCT	Realtime
4CL3-RT	Potri.019G049500	ATGATGTCCGTGGCCACGGT	ATGATGTCCGTGGCCACGGT	Realtime
PAL1-RT	Potri.016G091100	ATGGAGACAGTCACCAAGAA	GCAACCTGAGCAATGGTCAA	Realtime
C4H-RT	Potri.013G157900	AGCGGGATGGTTTTGGAT	GATCCCTTCTGAGTTCATAGCTTC	Realtime
PIN4-RT	Potri.014G146800	TGCCTCTGTGAAATGGTGGA	GCAAAGCAAGACCACCAAGA	Realtime
GASA10-RT	Potri.014G020100	CAGGAATTAAAGACCGGTGCT	GCCCTTGGAGTTCTTCATGTC	Realtime
XTH23-RT	Potri.018G094900	CTACTTTCTATCTACACTCAC	GGATTCCAGAGGACTGAATA	Realtime
PagACTIN-RT	Potri.001G309500	AAACTGTAATGGTCCTCCCTCCG	GCATCATCACAATCACTCTCCGA	Realtime
PagKNAT5a-P1	Potri.006G190000	CGACGACGACCAAGCAGATA	CCTGTTTGAGCTCATGCTTCA	In situ PCR hybridization
PagKNAT5a-P2	Potri.006G190000	ACCAACTGCAACAACATGTCC	TCACTATCTGCTTGGTCGTCG	In situ PCR hybridization
PIN4-P1	Potri.014G146800	TGTTCTTGGCTTATGCCTCTGT	CCCATCGCGCCATGAAGAG	In situ PCR hybridization
GASA10-P1	Potri.014G020100	TCTCGTTGGAAACCTCCATGC	TGATCAGAACTGTTCACCCCAA	In situ PCR hybridization
XTH23-P1	Potri.018G094900	GGGAGACGGACGAGCTAAAA	AGTAGTGACAGTGCCAGCAG	In situ PCR hybridization
GH3.6-P1	Potri.001G410400	TGAAGATGTTACCTCAAACGCTG	TAGGTAATCACAGGCACGGC	In situ PCR hybridization
MYB46-P1	Potri.001G258700	TCTCGTTGGAAACCTCCATGC	TGATCAGAACTGTTCACCCCAA	In situ PCR hybridization
